# Supplementary material for: Characterization of two affinity matured Anti-Yersinia pestis F1 human antibodies with medical countermeasure potential
Source: PLoS One. 2024 Jul 2;19(7):e0305034. doi: 10.1371/journal.pone.0305034 (PMC11218954; doi:10.1371/journal.pone.0305034)
Supplement: S1 Raw data — (XLSX) [file pone.0305034.s004.xlsx]

## Sheet: Figure 2
	F1 scFv 2	F1 scFv AM2	F1 scFv 8	F1 scFv AM8
500 nM F1V	643	2649	1267	3067
50 nM F1V	196	1150	567	2271
5 nM F1V	153	325	237	1259												500
500nM Myoglobin	182	189	164	187
