# Supplementary material for: Characterization of two affinity matured Anti-Yersinia pestis F1 human antibodies with medical countermeasure potential
Source: PLoS One. 2024 Jul 2;19(7):e0305034. doi: 10.1371/journal.pone.0305034 (PMC11218954; doi:10.1371/journal.pone.0305034)
Supplement: S2 Raw data — (XLSX) [file pone.0305034.s005.xlsx]

## Sheet: Sheet1
adding control antibody data:
	mouse anti-lysozyme IgG	anti-pestis-Ab-2	anti-pestis-Ab-8		Lisa's Version		mouse anti-lysozyme IgG	anti-F1Ig AM2	anti-F1Ig AM8
Day 1	10.56	11.26	14.73		AVERAGES	1	10.2167	12.1217	14.8033
	10.55	10.72	15.21			6	15.33	14.34	14.27
	10.62	12.46	14.17			11	12.062	15.145	14.75
	9.55	13.03	15.9			17	12.95	18.8833	12.8943
	8.34	10.61	13.89			32	12.9475	13.42	15.215
	11.68	14.65	14.92			45	13.15	15.52	15.5714
average	10.2167	12.1217	14.8033			60	17.726	14.5883	15.764
stdev	1.14012	1.56999	0.724201			75	15.85	10.8611	10.975
						90		13.2822	9.67
Day 6	15.46	13.18	9.7			120	20.43	11.6	9.05
	18.48	14.25	12.46			150		12.02	13.26
	12.05	16.25	18.05
		13.68	14.24				mouse anti-lysozyme IgG	anti-pestis-Ab-2	anti-pestis-Ab-8
			16.9		STDEVs	Day 1	1.14012	1.56999	0.724201
average	15.33	14.34	14.27			Day 6	3.21697	1.34628	3.36776
stdev	3.21697	1.34628	3.36776			Day 11	4.26017	1.64346	2.63721
						Day 17	1.7112	2.14323	5.06407
Day 11	13.99	13.4	9.7			Day 32	2.85493	3.31391	2.96555
	15.36	14.97	16.97			Day 45	2.59904	2.38998	4.0248
	5.9	18.1	16.11			Day 60	2.41548	2.98086	1.27808
	15.66	13.9	16.3			Day 75	1.10612	3.81898	4.05386
	9.4	15	14.5			Day 90		1.50683	2.59
		15.5	14.92			Day 120	2.46	1.08167	2.24
average	12.062	15.145	14.75			Day 150		1.01833	1.2054
stdev	4.26017	1.64346	2.63721
Day 17	13.17	20.91	15.16
	11.74	16.64	7.093
	14.16	19.1	16.43
average	12.95	18.8833	12.8943
stdev	1.7112	2.14323	5.06407
Day 32	14.44	9.4	13.6
	16.22	18.2	11.98
	10.85	13.9	18.52
	10.28	14.2	16.76
		11.4
average	12.9475	13.42	15.215
stdev	2.85493	3.31391	2.96555
Day 45	14.8	17.8	20.2
	14.7	15.8	12.5
	11.6	15.4	8.7
	16.3	11.6	19.7
	9.2	17	17
	12.3		15.4
			15.5
average	13.15	15.52	15.5714
stdev	2.59904	2.38998	4.0248
Day 60	18.91	14.26	16.96
	21.45	10	14.91
	16.16	14.12	16.49
	15.93	13.4	13.95
	16.18	18	16.51
		17.75
average	17.726	14.5883	15.764
stdev	2.41548	2.98086	1.27808
Day 75	20	4.4	8.5
	15.2	13.6
	12.6	10.9	26.8
	15.6	12.2	12.5
		12.6	18.1
		8.8	3.8
		12.15	8.8
		12.6	8
		10.5
average	15.85	10.8611	12.3571
stdev	3.06974	2.80911	7.76034
Day 90	no data	15.3	12.51
		10.77	6.21
		12.71	8.37
		14.09	7.97
		14.76	10.39
		11.6	7.81
		13.9	13.91
		12.37	10.16
		14.04
average		13.2822	9.66625
stdev		1.50683	2.58603
Day 120	22.9	11.9	10.1
	21.4	10.4
	17.1	12.5	11.7
			7.4
	20.3		7
average	20.425	11.6	9.05
stdev	2.45951	1.08167	2.23979
Day 150	no data	11.5	15
		11.1	13.9
		12.8	12.8
		11.3	12.7
		13.4	11.9
average		12.02	13.26
stdev		1.01833	1.2054
