# Supplementary material for: Characterization of two affinity matured Anti-Yersinia pestis F1 human antibodies with medical countermeasure potential
Source: PLoS One. 2024 Jul 2;19(7):e0305034. doi: 10.1371/journal.pone.0305034 (PMC11218954; doi:10.1371/journal.pone.0305034)
Supplement: S3 Raw data — (XLSX) [file pone.0305034.s006.xlsx]

## Sheet: Sheet1
Application: Tecan i-control				Tecan i-control , 1.12.4.0
Device: infinite 200				Serial number: 907001840				Serial number of connected stacker:
Firmware: V_2.11_04/08_InfiniTe (Apr 4 2008/14.37.11)				MAI, V_2.11_04/08_InfiniTe (Apr 4 2008/14.37.11)
Date:	2019-11-06
Time:	3:21:09 PM
System				OPTIPLEX_960
User				optiplex_960\csaba
Plate				Thermo Fisher Scientific-Nunclon 96 Flat Bottom Transparent Polystyrene Catalog No.: 269620/269787/439454/442404/475094 [NUN96ft.pdfx]
Plate-ID (Stacker)
Label: Label1
Mode				Absorbance
Wavelength				450	nm
Bandwidth				9	nm
Number of Flashes				25
Settle Time				0	ms
Start Time:	11/6/2019 3:21:09 PM
	Temperature: 27.7 °C
<>	1	2	3	4	5	6	7	8	9	10	11	12
A	0.9482	1.0356	0.9078	0.8145	0.6976	0.6136	0.4309	0.2781	0.1913	0.1258	0.0917	0.0591	0.9825	1.0666	0.9006	0.7616	0.7185	0.6323	0.43425	0.29715	0.1974	0.13185	0.52875	0.05725	0.0485076	0.0438406	0.0101823	0.0748119	0.0295571	0.0264458	0.0047376	0.0269408	0.0086267	0.00855599	0.618082
B	1.0168	1.0976	0.8934	0.7087	0.7394	0.651	0.4376	0.3162	0.2035	0.1379	0.9658	0.0554
C	1.0418	1.1325	0.7131	0.9985	1.0203	0.8576	0.6655	0.458	0.2735	0.2127	0.1371	0.0584	1.03895	1.1127	0.7705	0.9978	1.0205	0.87935	0.66595	0.44965	0.2823	0.20575	0.1364	0.05895	0.0040305	0.0280014	0.0811758	0.000989945	0.000282805	0.0307591	0.000636417	0.0118087	0.0124451	0.00982878	0.000989945
D	1.0361	1.0929	0.8279	0.9971	1.0207	0.9011	0.6664	0.4413	0.2911	0.1988	0.1357	0.0595
E	0.6527	0.7118	0.664	0.6613	0.6281	0.5104	0.3696	0.2407	0.1721	0.1091	0.0806	0.0567	0.6603	0.6953	0.6673	0.6799	0.6276	0.5022	0.3636	0.2452	0.15815	0.1116	0.0831	0.05575	0.010748	0.0233345	0.00466692	0.0263044	0.000707098	0.0115966	0.00848528	0.00636395	0.0197283	0.00353554	0.00353554
F	0.6679	0.6788	0.6706	0.6985	0.6271	0.494	0.3576	0.2497	0.1442	0.1141	0.0856	0.0548
G	0.8944	0.8354	0.9308	1.1384	1.0602	0.9804	0.7543	0.5629	0.3593	0.2499	0.1652	0.0598	0.8959	0.8785	0.9522	1.1491	1.0725	0.97435	0.75455	0.53415	0.343	0.2476	0.1658	0.0599	0.00212134	0.0609526	0.0302641	0.0151322	0.0173948	0.00855602	0.00035357	0.0406586	0.0230517	0.00325269	0.000848532
H	0.8974	0.9216	0.9736	1.1598	1.0848	0.9683	0.7548	0.5054	0.3267	0.2453	0.1664	0.06
													0.0591	0.0554	0.0584	0.0595	0.0567	0.0548	0.0598	0.0576714
												[Ab] (nM)	17.2465	8.62325	4.31162	2.15926	1.07618	0.538091	0.269045	0.137972	0.068986	0.034493	0.0137972
End Time:	11/6/2019 3:22:27 PM											aF1Ig 2	0.890529	0.977929	0.850129	0.756829	0.639929	0.555929	0.373229	0.220429	0.133629	0.068129	0.034029
		ug/mL	[2] nM	[AM2] nM	[8] nM	[AM8] nM		[2] nM					0.959129	1.03993	0.835729	0.651029	0.681729	0.593329	0.379929	0.258529	0.145829	0.080229	0.908129
	0.25	2.5	17.2465	17.4837	17.5225	17.535		17.2465	0.924829	0.0485076		aF1Ig AM2	0.984129	1.07483	0.655429	0.940829	0.962629	0.799929	0.607829	0.400329	0.215829	0.155029	0.079429
	0.125	1.25	8.62325	8.74187	8.76123	8.7675		8.62325	1.00893	0.0438406			0.978429	1.03523	0.770229	0.939429	0.963029	0.843429	0.608729	0.383629	0.233429	0.141129	0.078029
	0.0625	0.625	4.31162	4.37094	4.38062	4.38375		4.31162	0.842929	0.0101823		aF1Ig 8	0.595029	0.654129	0.606329	0.603629	0.570429	0.452729	0.311929	0.183029	0.114429	0.051429	0.022929
	0.0313	0.313	2.15926	2.18896	2.19381	2.19538		2.15926	0.703929	0.0748119			0.610229	0.621129	0.612929	0.640829	0.569429	0.436329	0.299929	0.192029	0.086529	0.056429	0.027929
	0.0156	0.156	1.07618	1.09099	1.0934	1.09418		1.07618	0.660829	0.0295571		aF1Ig AM8	0.836729	0.777729	0.873129	1.08073	1.00253	0.922729	0.696629	0.505229	0.301629	0.192229	0.107529
	0.0078	0.078	0.538091	0.545493	0.546701	0.547092		0.538091	0.574629	0.0264458			0.839729	0.863929	0.915929	1.10213	1.02713	0.910629	0.697129	0.447729	0.269029	0.187629	0.108729
	0.0039	0.039	0.269045	0.272746	0.27335	0.273546		0.269045	0.376579	0.0047376
	0.002	0.02	0.137972	0.13987	0.14018	0.14028		0.137972	0.239479	0.0269408
	0.001	0.01	0.068986	0.069935	0.0700899	0.07014		0.068986	0.139729	0.0086267			0.924829	1.00893	0.842929	0.703929	0.660829	0.574629	0.376579	0.239479	0.139729	0.074179	0.471079	0.0485076	0.0438406	0.0101823	0.0748119	0.0295571	0.0264458	0.0047376	0.0269408	0.0086267	0.00855599	0.618082
	0.0005	0.005	0.034493	0.0349675	0.0350449	0.03507		0.034493	0.074179	0.00855599
	0.0002	0.002	0.0137972	0.013987	0.014018	0.014028		0.0137972	0.471079	0.618082			0.981279	1.05503	0.712829	0.940129	0.962829	0.821679	0.608279	0.391979	0.224629	0.148079	0.078729	0.0040305	0.0280014	0.0811758	0.000989945	0.000282805	0.0307591	0.000636417	0.0118087	0.0124451	0.00982878	0.000989945
	0	0	0	0	0	0		0
													0.602629	0.637629	0.609629	0.622229	0.569929	0.444529	0.305929	0.187529	0.100479	0.053929	0.025429	0.010748	0.0233345	0.00466692	0.0263044	0.000707098	0.0115966	0.00848528	0.00636395	0.0197283	0.00353554	0.00353554
	[2] nM	aF1Ig2 average 450	stdev	[AM2] nM	aF1Ig AM2 average 450	stdev	[8] nM	aF1Ig 8 average 450	stdev	[AM8] nM	aF1Ig AM8 average 450	stdev
	17.2465	0.924829	0.0485076	17.4837	0.981279	0.0040305	17.5225	0.602629	0.010748	17.535	0.838229	0.00212134	0.838229	0.820829	0.894529	1.09143	1.01483	0.916679	0.696879	0.476479	0.285329	0.189929	0.108129	0.00212134	0.0609526	0.0302641	0.0151322	0.0173948	0.00855602	0.00035357	0.0406586	0.0230517	0.00325269	0.000848532
	8.62325	1.00893	0.0438406	8.74187	1.05503	0.0280014	8.76123	0.637629	0.0233345	8.7675	0.820829	0.0609526
	4.31162	0.842929	0.0101823	4.37094	0.712829	0.0811758	4.38062	0.609629	0.00466692	4.38375	0.894529	0.0302641
	2.15926	0.703929	0.0748119	2.18896	0.940129	0.000989945	2.19381	0.622229	0.0263044	2.19538	1.09143	0.0151322
	1.07618	0.660829	0.0295571	1.09099	0.962829	0.000282805	1.0934	0.569929	0.000707098	1.09418	1.01483	0.0173948
	0.538091	0.574629	0.0264458	0.545493	0.821679	0.0307591	0.546701	0.444529	0.0115966	0.547092	0.916679	0.00855602
	0.269045	0.376579	0.0047376	0.272746	0.608279	0.000636417	0.27335	0.305929	0.00848528	0.273546	0.696879	0.00035357
	0.137972	0.239479	0.0269408	0.13987	0.391979	0.0118087	0.14018	0.187529	0.00636395	0.14028	0.476479	0.0406586
	0.068986	0.139729	0.0086267	0.069935	0.224629	0.0124451	0.0700899	0.100479	0.0197283	0.07014	0.285329	0.0230517
	0.034493	0.074179	0.00855599	0.0349675	0.148079	0.00982878	0.0350449	0.053929	0.00353554	0.03507	0.189929	0.00325269
	0.0137972	0.471079	0.618082	0.013987	0.078729	0.000989945	0.014018	0.025429	0.00353554	0.014028	0.108129	0.000848532
				0			0			0
