# Supplementary material for: Characterization of two affinity matured Anti-Yersinia pestis F1 human antibodies with medical countermeasure potential
Source: PLoS One. 2024 Jul 2;19(7):e0305034. doi: 10.1371/journal.pone.0305034 (PMC11218954; doi:10.1371/journal.pone.0305034)
Supplement: S4 Raw data — (XLSX) [file pone.0305034.s007.xlsx]

## Sheet: Raw Data Table
Set	ID	CFU	Log10(X)	Log10(X) Mean	Log10(X) Stdev	(CFU) Geometric Mean: 10^(Log10(X) Mean)	(CFU) Stdderr: 10^(Log10(X) Stdev/(SQRT(N))	geoSEM (+): (Geometric Mean x Stdderr) - Geometric Mean	geoSEM (-): Geometric Mean -(Geometric Mean/ Stdderr)
A	no IgG	61500	4.78888	4.08683	0.552647	12213.2	1.52833	6452.55	4221.98
A	no IgG	75000	4.87506
A	no IgG	63500	4.80277
A	no IgG	4850	3.68574
A	no IgG	5600	3.74819
A	no IgG	4800	3.68124
A	no IgG	5250	3.72016
A	no IgG	5800	3.76343
A	no IgG	5200	3.716
A	F1-04-A-G1	105500	5.02325	4.95875	0.13233	90939	1.1069	9721.72	8782.8
A	F1-04-A-G1	83000	4.91908
A	F1-04-A-G1	70000	4.8451
A	F1-04-A-G1	88500	4.94694
A	F1-04-A-G1	145000	5.16137
A	F1-04-A-G1	128000	5.10721
A	F1-04-A-G1	60000	4.77815
A	F1-04-A-G1	65500	4.81624
A	F1-04-A-G1	107500	5.03141
A	aF1Ig AM2	60000	4.77815	4.67872	0.0737781	47722.4	1.05826	2780.34	2627.27
A	aF1Ig AM2	47000	4.6721
A	aF1Ig AM2	59000	4.77085
A	aF1Ig AM2	52000	4.716
A	aF1Ig AM2	52000	4.716
A	aF1Ig AM2	36500	4.56229
A	aF1Ig AM2	43500	4.63849
A	aF1Ig AM2	45500	4.65801
A	aF1Ig AM2	39500	4.5966
A	aF1Ig AM8	53000	4.72428	4.68934	0.0617587	48903	1.04854	2373.9	2263.99
A	aF1Ig AM8	52000	4.716
A	aF1Ig AM8	51000	4.70757
A	aF1Ig AM8	51500	4.71181
A	aF1Ig AM8	46000	4.66276
A	aF1Ig AM8	61000	4.78533
A	aF1Ig AM8	49500	4.69461
A	aF1Ig AM8	43000	4.63347
A	aF1Ig AM8	37000	4.5682
A	aM2 IgG Z3	4800	3.68124	3.54924	0.129793	3541.97	1.10475	371.025	335.844
A	aM2 IgG Z3	4100	3.61278
A	aM2 IgG Z3	4650	3.66745
A	aM2 IgG Z3	3800	3.57978
A	aM2 IgG Z3	3300	3.51851
A	aM2 IgG Z3	3800	3.57978
A	aM2 IgG Z3	3150	3.49831
A	aM2 IgG Z3	1750	3.24304
A	aM2 IgG Z3	3650	3.56229
B	no IgG	3850	3.58546	3.50686	0.0841227	3212.66	1.0667	214.274	200.876
B	no IgG	3950	3.5966
B	no IgG	2950	3.46982
B	no IgG	3150	3.49831
B	no IgG	2700	3.43136
B	no IgG	3500	3.54407
B	no IgG	2500	3.39794
B	no IgG	2600	3.41497
B	no IgG	4200	3.62325
B	F1-04-A-G1	92500	4.96614	5.04323	0.097773	110466	1.07793	8608.76	7986.37
B	F1-04-A-G1	105000	5.02119
B	F1-04-A-G1	148000	5.17026
B	F1-04-A-G1	126500	5.10209
B	F1-04-A-G1	135000	5.13033
B	F1-04-A-G1	124000	5.09342
B	F1-04-A-G1	121500	5.08458
B	F1-04-A-G1	89500	4.95182
B	F1-04-A-G1	74000	4.86923
B	aF1Ig AM2	50000	4.69897	4.80745	0.118931	64188.1	1.09558	6135.01	5599.79
B	aF1Ig AM2	54000	4.73239
B	aF1Ig AM2	57500	4.75967
B	aF1Ig AM2	72500	4.86034
B	aF1Ig AM2	78000	4.89209
B	aF1Ig AM2	100000	5
B	aF1Ig AM2	76500	4.88366
B	aF1Ig AM2	68000	4.83251
B	aF1Ig AM2	40500	4.60746
B	aF1Ig AM8	82500	4.91645	4.81919	0.0723524	65945.8	1.0571	3765.73	3562.31
B	aF1Ig AM8	66000	4.81954
B	aF1Ig AM8	77500	4.8893
B	aF1Ig AM8	64000	4.80618
B	aF1Ig AM8	69500	4.84198
B	aF1Ig AM8	64000	4.80618
B	aF1Ig AM8	63000	4.79934
B	aF1Ig AM8	45500	4.65801
B	aF1Ig AM8	68500	4.83569
B	aM2 IgG Z3	2650	3.42325	3.54176	0.103846	3481.47	1.08297	288.847	266.718
B	aM2 IgG Z3	3450	3.53782
B	aM2 IgG Z3	5500	3.74036
B	aM2 IgG Z3	3550	3.55023
B	aM2 IgG Z3	3750	3.57403
B	aM2 IgG Z3	3550	3.55023
B	aM2 IgG Z3	2350	3.37107
B	aM2 IgG Z3	3450	3.53782
B	aM2 IgG Z3	3900	3.59106

## Sheet: Stats
					F1-04-A-G1	no IgG	aF1Ig AM2	aF1Ig AM8	aM2 IgG Z3
B	2hr	37-37	10	n	9	9	9	9	9
				Median (Min, Max)	5.08 ( 4.87 , 5.17 )	3.50 ( 3.40 , 3.62 )	4.83 ( 4.61 , 5.00 )	4.82 ( 4.66 , 4.92 )	3.55 ( 3.37 , 3.74 )
				Mean (SD)	5.04 ( 0.098 )	3.51 ( 0.084 )	4.81 ( 0.119 )	4.82 ( 0.072 )	3.54 ( 0.104 )
A	2hr	37-37	10	n	9	9	9	9	9
				Median (Min, Max)	4.95 ( 4.78 , 5.16 )	3.75 ( 3.68 , 4.88 )	4.67 ( 4.56 , 4.78 )	4.71 ( 4.57 , 4.79 )	3.58 ( 3.24 , 3.68 )
				Mean (SD)	4.96 ( 0.132 )	4.09 ( 0.553 )	4.68 ( 0.074 )	4.69 ( 0.062 )	3.55 ( 0.130 )
ALL	2hr	37-37	10	n	18	18	18	18	18	Figure 5: Average of 2 experiments
				Median (Min, Max)	5.02 ( 4.78 , 5.17 )	3.65 ( 3.40 , 4.88 )	4.72 ( 4.56 , 5.00 )	4.75 ( 4.57 , 4.92 )	3.56 ( 3.24 , 3.74 )
				Mean (SD)	5.00 ( 0.121 )	3.80 ( 0.486 )	4.74 ( 0.117 )	4.75 ( 0.093 )	3.55 ( 0.114 )
				Stratified Wilcoxon vs. no IgG	<.0001		0.0007	0.0007	0.0311
				Stratified Wilcoxon vs. aF1Ig AM2	<.0001	0.0007		0.7546	<.0001
				Stratified Wilcoxon vs. aF1Ig AM8	<.0001	0.0007	0.7546		<.0001
				Stratified Wilcoxon vs. aM2 IgG Z3	<.0001	0.0311	<.0001	<.0001
				Stratified Wilcoxon vs. F1-04-A-G1		<.0001	<.0001	<.0001	<.0001
Methods	Treatments were compared by stratified Wilcoxon (Van Elteren) test where the experiments consisted of more than one iteration, or an exact Wilcoxon otherwise.
